# Supplementary material for: Iron-sulfur cluster loss in mitochondrial CISD1 mediates PINK1 loss-of-function phenotypes
Source: eLife. 2024 Aug 19;13:e97027. doi: 10.7554/eLife.97027 (PMC11383524; doi:10.7554/eLife.97027)
Supplement: Figure 1—source data 1. [file elife-97027-fig1-data1.zip]

Archive with 16 entries (15 files):
- Figure 1 - Source data 1/
- Figure 1 - Source data 1/.DS_Store
- __MACOSX/Figure 1 - Source data 1/._.DS_Store
- Figure 1 - Source data 1/Figure 1 - 1C-raw.tif
- __MACOSX/Figure 1 - Source data 1/._Figure 1 - 1C-raw.tif
- Figure 1 - Source data 1/Figure 1 - 1C┬┤ -raw 2.tif
- __MACOSX/Figure 1 - Source data 1/._Figure 1 - 1C┬┤ -raw 2.tif
- Figure 1 - Source data 1/Figure 1 - 1C -raw 2.tif
- __MACOSX/Figure 1 - Source data 1/._Figure 1 - 1C -raw 2.tif
- Figure 1 - Source data 1/Figure 1 - 1B raw.png
- __MACOSX/Figure 1 - Source data 1/._Figure 1 - 1B raw.png
- Figure 1 - Source data 1/Figure 1 - 1B labeled.pptx
- __MACOSX/Figure 1 - Source data 1/._Figure 1 - 1B labeled.pptx
- Figure 1 - Source data 1/Figure 1 - 1C┬┤-raw .tif
- Figure 1 - Source data 1/Figure 1 - 1C┬┤D┬┤labeled.png
- __MACOSX/Figure 1 - Source data 1/._Figure 1 - 1C┬┤D┬┤labeled.png
