# Supplementary material for: Iron-sulfur cluster loss in mitochondrial CISD1 mediates PINK1 loss-of-function phenotypes
Source: eLife. 2024 Aug 19;13:e97027. doi: 10.7554/eLife.97027 (PMC11383524; doi:10.7554/eLife.97027)
Supplement: Figure 1—source data 2. [file elife-97027-fig1-data2.zip › Figure 1 - Source data 2/Figure 1 - source data 2 .xlsx]

## Sheet: 1A
Figure nb		Samples			Representaitve figure		Statistics
1A
	Sample ID	Sample description	PINK1 mRNA expression levels (ACTB normalization)
	1	825_gibco_D28	0.269807				Data in A were normalized to the respective gene-corrected control
	2	825-GC_gibco_D28	1
	3	2122_gibco_D28	0.216134				one-sided t test
	4	2122-GC_gibco_D28	1
	5	825_gibco_D28	0.307786
	6	825-GC_gibco_D28	1
	7	2122_gibco_D28	0.139822
	8	2122-GC_gibco_D28	1
	11	2122_gibco_D28	0.498846
	12	2122-GC_gibco_D28	1

## Sheet: 1B
1B

## Sheet: 1D
1D
								Statistics
		GC	pinkQ456X
		0.174607	0.19989
		0.559405	3.006
		0.731979	1.32811					nested t-test
		0.559371	2.57537
		0.354724	0.510531
										x
