# Supplementary material for: Iron-sulfur cluster loss in mitochondrial CISD1 mediates PINK1 loss-of-function phenotypes
Source: eLife. 2024 Aug 19;13:e97027. doi: 10.7554/eLife.97027 (PMC11383524; doi:10.7554/eLife.97027)
Supplement: Figure 2—source data 1. [file elife-97027-fig2-data1.zip]

Archive with 7 entries (6 files):
- Figure 2 - Source data 1/
- Figure 2 - Source data 1/Figure 2 - 2D raw 2.tif
- Figure 2 - Source data 1/.DS_Store
- __MACOSX/Figure 2 - Source data 1/._.DS_Store
- Figure 2 - Source data 1/Figure 2 - 2D raw.tif
- Figure 2 - Source data 1/Figure 2 - 2D labeled.png
- __MACOSX/Figure 2 - Source data 1/._Figure 2 - 2D labeled.png
