# Supplementary material for: Iron-sulfur cluster loss in mitochondrial CISD1 mediates PINK1 loss-of-function phenotypes
Source: eLife. 2024 Aug 19;13:e97027. doi: 10.7554/eLife.97027 (PMC11383524; doi:10.7554/eLife.97027)
Supplement: Figure 2—source data 2. [file elife-97027-fig2-data2.zip]

Archive with 5 entries (4 files):
- Figure 2 - Source data 2/
- Figure 2 - Source data 2/.DS_Store
- __MACOSX/Figure 2 - Source data 2/._.DS_Store
- Figure 2 - Source data 2/Figure 2- source data 2.xlsx
- __MACOSX/Figure 2 - Source data 2/._Figure 2- source data 2.xlsx
