# Supplementary material for: Iron-sulfur cluster loss in mitochondrial CISD1 mediates PINK1 loss-of-function phenotypes
Source: eLife. 2024 Aug 19;13:e97027. doi: 10.7554/eLife.97027 (PMC11383524; doi:10.7554/eLife.97027)
Supplement: Figure 2—source data 2. [file elife-97027-fig2-data2.zip › Figure 2 - Source data 2/Figure 2- source data 2.xlsx]

## Sheet: 2A
Figure nb		Samples					Representaitve figure			Statistics
2A		CISD1	Blank	H87C	C83S
		1759.67	79	1740.33	4529.67					one way anova
		2461.5	49.6667	2151.67	5699.33
		1482.33	93	1555	4468.33
		3649.67	60.6667	1794.67	4059.33
		2962
		2665.5

## Sheet: 2B
				These are the aminoacid sequences for the monomers inputted:
				CISD1:
				MGLSSNSAVRVEWIAAVTFAAGTAALGYLAYKKFYAKENRTKAMVNLQIQKDNPKVVHAFDMEDLGDKAVYCRCWRSKKFPFCDGAHIKHNEETGDNVGPLIIKKKET
				C83S:
				MSLTSSSSVRVEWIAAVTIAAGTAAIGYLAYKRFYVKDHRNKAMINLHIQKDNPKIVHAF
				DMEDLGDKAVYCRCWRSKKFPFSDGAHTKHNEETGDNVGPLIIKKKET
				This is the paper that describes the modeling system:
				https://academic.oup.com/bioinformatics/article/30/6/889/287065

## Sheet: 2C
2C		C1C1 FCCP 1µM	C1C1 OMY + AMA 2.5µM	C1C1 vehicle	C1C1 def
		2830.33	6300.78	4089	7254
		3303	4035.56	5201.78	5612					one way anova
		6300.11	5369.56	2936.44	6349
		3104.22	5201.78	4614.44	8379
		5461.78		5201.78	6402
				5958
				5612
				6349
				4030
				3240

## Sheet: 2D
2D
