# Supplementary material for: Iron-sulfur cluster loss in mitochondrial CISD1 mediates PINK1 loss-of-function phenotypes
Source: eLife. 2024 Aug 19;13:e97027. doi: 10.7554/eLife.97027 (PMC11383524; doi:10.7554/eLife.97027)
Supplement: Figure 3—source data 1. [file elife-97027-fig3-data1.zip]

Archive with 17 entries (16 files):
- Figure 3 - Source data 1/
- Figure 3 - Source data 1/Figure 3 - 3E- raw.tif
- Figure 3 - Source data 1/.DS_Store
- __MACOSX/Figure 3 - Source data 1/._.DS_Store
- Figure 3 - Source data 1/Figure 3 - 3E- labeled.png
- __MACOSX/Figure 3 - Source data 1/._Figure 3 - 3E- labeled.png
- Figure 3 - Source data 1/Figure 3 - 3F - raw 1.jpg
- __MACOSX/Figure 3 - Source data 1/._Figure 3 - 3F - raw 1.jpg
- Figure 3 - Source data 1/Figure 3 - 3F - raw 2.jpg
- __MACOSX/Figure 3 - Source data 1/._Figure 3 - 3F - raw 2.jpg
- Figure 3 - Source data 1/Figure 3 - 3B - labeled.png
- __MACOSX/Figure 3 - Source data 1/._Figure 3 - 3B - labeled.png
- Figure 3 - Source data 1/Figure 3 - 3F - labeled.png
- __MACOSX/Figure 3 - Source data 1/._Figure 3 - 3F - labeled.png
- Figure 3 - Source data 1/Figure 3 - 3B - raw 1.tif
- Figure 3 - Source data 1/Figure 3 - 3B - raw 2.tif
- __MACOSX/Figure 3 - Source data 1/._Figure 3 - 3B - raw 2.tif
