# Supplementary material for: Iron-sulfur cluster loss in mitochondrial CISD1 mediates PINK1 loss-of-function phenotypes
Source: eLife. 2024 Aug 19;13:e97027. doi: 10.7554/eLife.97027 (PMC11383524; doi:10.7554/eLife.97027)
Supplement: Figure 3—source data 2. [file elife-97027-fig3-data2.zip › Figure 3 - Source data 2/Figure 3- source data 2.xlsx]

## Sheet: 3A
3A	w1118;;	pink1B9;;
	115	69		one way anova
	103	71
	110	91
	126	76
	54	78
	121	100
	90	129
	90	100
	97	78
	131	85
	133
	106
	71

## Sheet: 3C
Figure nb		Samples
3C	Total/actin	w1118												Pink1B9
	3 d	0.727614	0.789708	0.721145	0.896867	1.01259	0.764888	1.34608	1.77898	1.68188	1.40527	0.950532	1.88878	0.775686	0.914972	0.62659	0.636385	0.784142	0.889028	1.00811	0.576452	0.889365	0.986261	0.901753	1,808299*
	8 w	1.03714	1.35116	1.58385	1.55287	1.48941	1.07455	1.18284	0.96567	1.45271	1.04121	1.50804	0.853839	1.25997	0.676873	2.20058	1.58931	0.713856	1.27154	0.462964	0.678893	1.28798	1.52877	0.713378	0.311265
Statistics
2-way anova

## Sheet: 3D
Figure nb		Samples
3D
Dimer/monomer	w1118												Pink1B9
3 d	1.56089	1.11875	0.447476	0.613275	0.895234	0.476658	0.648618	0.34746	1.57889	1.34473	1.09251	0.580521	0.694144	0.422174	0.342479	0.331644	0.737692	0.763093	0.753813	0.682933	0.709245	0.871711	0.956025	0.626035
8 w	1.05398	1.08635	0.386316	1.55561	0.860329	1.02102	0.527608	0.611794	0.65859	0.547078	0.956025	1.01347	0.748307	1.43285	4,383827*	1.59513	1.02542	0.952637	0.928614	1.236	1.5034	0.786362	1.01347	1.13975
Statistics
2-way anova

## Sheet: 3F
Figure nb		Samples		Statistics
3F	Wildtype	PinkB9		students t test
	0.729947	1.27005
	0.988476	1.01152
	0.889248	1.11075
	0.971908	1.02809

## Sheet: 3G
					Statistical test:
	Wt	Pink1 KO			Students t test
	122.67	180.67
	150.4	211.83
	194.29	238.8
	76.76	235.43
	113.02	205.11

## Sheet: 3H
Figure nb		Samples		Statistics
3H
	w1118	Pink1B9		students t test
	0.31	0.39
	0.32	0.37
	0.31	0.41
	0.38	0.36
	0.34	0.43

## Sheet: 3I
Figure nb	Samples
3I
	Control				Def					Statistics
Wild type	23	21	22	20	20	21	14	15		two-way anova
Pink1B9	12	16	17	15	3	1	3	2
