# Supplementary material for: Iron-sulfur cluster loss in mitochondrial CISD1 mediates PINK1 loss-of-function phenotypes
Source: eLife. 2024 Aug 19;13:e97027. doi: 10.7554/eLife.97027 (PMC11383524; doi:10.7554/eLife.97027)
Supplement: Figure 3—figure supplement 1—source data 2. [file elife-97027-fig3-figsupp1-data2.zip › Figure 3 - figure supplement 1 - source data 2/Figure 3- supplemen Figure 1 - source data 2.xlsx]

## Sheet: Sheet2
													"w1118 "	Pink1B9
													144	16
													151	22
													86	31
													37	25
										HKG
	cntrl	KO
									Pink
									Pink1B9
	cntrl	KO1	KO2	KO3	KO4
