# Supplementary material for: Iron-sulfur cluster loss in mitochondrial CISD1 mediates PINK1 loss-of-function phenotypes
Source: eLife. 2024 Aug 19;13:e97027. doi: 10.7554/eLife.97027 (PMC11383524; doi:10.7554/eLife.97027)
Supplement: Figure 4—source data 2. [file elife-97027-fig4-data2.zip]

Archive with 5 entries (4 files):
- Figure 4 - Source data 2/
- Figure 4 - Source data 2/Figure 4 - 4B - source data 2.HEIC
- __MACOSX/Figure 4 - Source data 2/._Figure 4 - 4B - source data 2.HEIC
- Figure 4 - Source data 2/.DS_Store
- __MACOSX/Figure 4 - Source data 2/._.DS_Store
