# Supplementary material for: Iron-sulfur cluster loss in mitochondrial CISD1 mediates PINK1 loss-of-function phenotypes
Source: eLife. 2024 Aug 19;13:e97027. doi: 10.7554/eLife.97027 (PMC11383524; doi:10.7554/eLife.97027)
Supplement: Figure 5—source data 2. [file elife-97027-fig5-data2.zip › Figure 5 - Source data 2/Figure 5 - source data 2.xlsx]

## Sheet: 5B
5B	w1118;;	;;Cisd2-KO	pink1B9;;		one way anova
	123		18
	54		23
	161		25
	110	69	12
	89	145	13
	91	83	10
	114	92	11
	178	118	20
	70		10
	81		7

## Sheet: 5C
5C		w1118;;	Cisd2KO	pink1B9;;	pink1B9;;CisdKO							One-way anova
		75.86	83.33	61.11	87.65
		85.9	82.05	58.67	87.78
		72.22	76.54	62.96	93.1
		85.71	66.67	57.78	78.57

## Sheet: 5D
5D		w1118	Cisd2-KO	pink1B9;;	pink1B9;;Cisd2-KO							One-way anova
		0	0	33.33	3.7
		0	0	32	0
		0	0	24.69	2.3
		0	0	28.89	2.38

## Sheet: 5E
w1118;;	pink1B9;;CisdKO	;;Cisd2Ko	pink1B9;;
63*	49	47	44
49	56	44	41
47.5	53	47	47		one-way anova
48	45.5	44	37
49		49
46		61*
59*		48
50		48
48		48
48		48
		42

## Sheet: 5F
5F		w1118	dmCISD2KO	PinkKO	PinkdKO							one-way anova
		2.33	2.57	2.45	2.93
		2.5	2.82	1.41	3.64
		2.83	2.61	1.46	4.04
		3.35	2.99	1.93	3.13
		2.86	3.46	2.25	3.66
		2.29	2.25	1.92	2.55

## Sheet: 5H
5H		Mitochondrial Perimeter										Images are attached separately
	PinkKO	12.902	13.08	14.688	16.109	18.432	26.281	19.471	11.047
	PinkdKO	39.162	45.763	36.645	40.756	39.207	32.486	39.944	38.74			one way anova
		Mitochondrial Area
	PinkKO	10.154	12.255	15.038	16.167	24.78	48.874	27.789	7.731
	PinkdKO	102.789	131.73	86.349	79.985	87.75	64.554	70.405	70.859
