# Supplementary material for: Iron-sulfur cluster loss in mitochondrial CISD1 mediates PINK1 loss-of-function phenotypes
Source: eLife. 2024 Aug 19;13:e97027. doi: 10.7554/eLife.97027 (PMC11383524; doi:10.7554/eLife.97027)
Supplement: Figure 5—figure supplement 1—source data 1. [file elife-97027-fig5-figsupp1-data1.zip]

Archive with 8 entries (7 files):
- Figure 5 - figure supplement 1 - source data 1 /
- Figure 5 - figure supplement 1 - source data 1 /.DS_Store
- __MACOSX/Figure 5 - figure supplement 1 - source data 1 /._.DS_Store
- Figure 5 - figure supplement 1 - source data 1 /Figure 5 - figure supplement 1 - 1A- raw 2.tif
- __MACOSX/Figure 5 - figure supplement 1 - source data 1 /._Figure 5 - figure supplement 1 - 1A- raw 2.tif
- Figure 5 - figure supplement 1 - source data 1 /Figure 5 - figure supplement 1 - 1A- raw 1 .tif
- Figure 5 - figure supplement 1 - source data 1 /Figure 5 - figure supplement 1 - 1A- labeled.png
- __MACOSX/Figure 5 - figure supplement 1 - source data 1 /._Figure 5 - figure supplement 1 - 1A- labeled.png
