# Supplementary material for: Iron-sulfur cluster loss in mitochondrial CISD1 mediates PINK1 loss-of-function phenotypes
Source: eLife. 2024 Aug 19;13:e97027. doi: 10.7554/eLife.97027 (PMC11383524; doi:10.7554/eLife.97027)
Supplement: Figure 5—figure supplement 1—source data 2. [file elife-97027-fig5-figsupp1-data2.zip › Figure 5 - figure supplement 1 - source data 2/Figure 5- supplement Figure 1 - source data 2 2.xlsx]

## Sheet: B
TubP>AE CISD	TubP>RNAi CISD
1.40898	0.248274
2.19052	0.184063
2.45027	0.312534
0.452714	0.259147
1.71587	0.777636

## Sheet: C
Day	Pink1B9/Y;;Tub/CISD2-RNAi	Pink1b9/+;;Tub/CISD2-RNAi	Pink1B9/Y;;Tub>VASA	Pink1B9/+;;Tub>VASA	Pink1B9/Y;;Tub/AE-RNAi	Pink1B9/+;;Tub>AE-RNAi
48	1
56	1
56	1
60	1
60	1
60	1
60	1
60	1
60	1
60	1
60	1
64	1
64	1
66	1
66	1
67	1
67	1
67	1
67	1
81	1
44		1
54		1
58		1
58		1
60		1
60		1
61		1
61		1
61		1
61		1
61		1
63		1
63		1
63		1
63		1
64		1
64		1
64		1
64		1
67		1
67		1
67		1
68		1
68		1
68		1
70		1
70		1
70		1
71		1
72		1
72		1
74		1
74		1
74		1
74		1
74		1
75		1
75		1
75		1
75		1
78		1
78		1
78		1
78		1
78		1
78		1
78		1
79		1
79		1
79		1
81		1
81		1
82		1
88		1
9			1
25			1
26			1
28			1
28			1
29			1
29			1
29			1
29			1
29			1
29			1
32			1
32			1
32			1
33			1
36			1
36			1
37			1
39			1
42			1
42			1
56			1
63			1
78			1
81			1
8				1
43				1
46				1
50				1
50				1
56				1
60				1
61				1
61				1
64				1
67				1
67				1
67				1
67				1
67				1
71				1
71				1
74				1
74				1
74				1
74				1
74				1
74				1
74				1
78				1
78				1
78				1
78				1
78				1
78				1
78				1
78				1
78				1
79				1
79				1
81				1
81				1
81				1
81				1
81				1
81				1
81				1
81				1
81				1
81				1
81				1
81				1
81				1
85				1
85				1
88				1
89				1
3					1
4					1
4					1
24					1
30					1
33					1
34					1
34					1
42					1
58					1
59					1
61					1
70					1
70					1
72					1
74					1
74					1
76					1
78					1
79					1
83					1
83					1
85					1
86					1
87					1
93					1
95					1
23						1
26						1
47						1
68						1
68						1
72						1
73						1
74						1
75						1
76						1
79						1
79						1
79						1
79						1
79						1
79						1
81						1
81						1
83						1
83						1
83						1
84						1
84						1
85						1
87						1
88						1
88						1
91						1
91						1
91						1
92						1
92						1
92						1
95						1
95						1
100						1
