# Supplementary material for: Iron-sulfur cluster loss in mitochondrial CISD1 mediates PINK1 loss-of-function phenotypes
Source: eLife. 2024 Aug 19;13:e97027. doi: 10.7554/eLife.97027 (PMC11383524; doi:10.7554/eLife.97027)
Supplement: Figure 5—figure supplement 4—source data 2. [file elife-97027-fig5-figsupp4-data2.zip]

Archive with 17 entries (16 files):
- Figure 5 - figure supplement 4 - source data 2/
- Figure 5 - figure supplement 4 - source data 2/DKO overview.png
- __MACOSX/Figure 5 - figure supplement 4 - source data 2/._DKO overview.png
- Figure 5 - figure supplement 4 - source data 2/Cisd KO overview.png
- __MACOSX/Figure 5 - figure supplement 4 - source data 2/._Cisd KO overview.png
- Figure 5 - figure supplement 4 - source data 2/w1118 zoomed in.png
- __MACOSX/Figure 5 - figure supplement 4 - source data 2/._w1118 zoomed in.png
- Figure 5 - figure supplement 4 - source data 2/w1118 overview.png
- __MACOSX/Figure 5 - figure supplement 4 - source data 2/._w1118 overview.png
- Figure 5 - figure supplement 4 - source data 2/Pink1B9 overview.png
- __MACOSX/Figure 5 - figure supplement 4 - source data 2/._Pink1B9 overview.png
- Figure 5 - figure supplement 4 - source data 2/Cisd KO zooomed in.png
- __MACOSX/Figure 5 - figure supplement 4 - source data 2/._Cisd KO zooomed in.png
- Figure 5 - figure supplement 4 - source data 2/DKO zoomed in.png
- __MACOSX/Figure 5 - figure supplement 4 - source data 2/._DKO zoomed in.png
- Figure 5 - figure supplement 4 - source data 2/Pink1B9 zoomed in.png
- __MACOSX/Figure 5 - figure supplement 4 - source data 2/._Pink1B9 zoomed in.png
