# Supplementary material for: Iron-sulfur cluster loss in mitochondrial CISD1 mediates PINK1 loss-of-function phenotypes
Source: eLife. 2024 Aug 19;13:e97027. doi: 10.7554/eLife.97027 (PMC11383524; doi:10.7554/eLife.97027)
Supplement: Figure 6—source data 1. [file elife-97027-fig6-data1.zip]

Archive with 7 entries (6 files):
- Figure 6 - source data 1/
- Figure 6 - source data 1/.DS_Store
- __MACOSX/Figure 6 - source data 1/._.DS_Store
- Figure 6 - source data 1/figure 6 - 6 C┬┤:D┬┤- labeled.png
- __MACOSX/Figure 6 - source data 1/._figure 6 - 6 C┬┤:D┬┤- labeled.png
- Figure 6 - source data 1/figure 6 - 6 C┬┤:D┬┤- raw 1.tif
- Figure 6 - source data 1/figure 6 - 6 C┬┤:D┬┤- raw 2.tif
