# Supplementary material for: Iron-sulfur cluster loss in mitochondrial CISD1 mediates PINK1 loss-of-function phenotypes
Source: eLife. 2024 Aug 19;13:e97027. doi: 10.7554/eLife.97027 (PMC11383524; doi:10.7554/eLife.97027)
Supplement: Figure 6—source data 2. [file elife-97027-fig6-data2.zip › Figure 6 - source data 2/Figure 6 - source data 2.xlsx]

## Sheet: 6A
6A	w1118;;	Cisd2-KO	;;park25	;;Cisd2-KO,park25										Statistics
	75	31	15
	139	17	18											All data were analysed with one-way anova
		19	13
	106	62	23	24
	87	170	20	16
	84	74	18	16
	135		17	19
	118	33	2
	110	17	4
	89	7	3

## Sheet: 6B
6B	w1118;;	Cisd2-KO	;;park25
	115	22	17
	103	20	11
	110	61	23
	126	25	18
	54	21	12
	121		17
	90	0	13
	90	1	12
	97	1	11
	131	1	14
	133	2
	106	3
	71	1

## Sheet: 6C
6C
Total/Actin	w1118								Park25
3 d	1.56089	1.11875	0.447476	0.613275	0.895234	0.476658	0.648618	0.34746	1.38048	0.634684	0.647651	0.213911	0.368335	0.397299	0.802945	0.37877		2 way anova
8 w	1.05398	1.08635	0.386316	1.55561	0.860329	1.02102	0.527608	0.611794	0.819118	1.6326	0.220181	1.11065	0.319732	0.641197	1.12336	0.75905

## Sheet: 6D
6D
Dimer/monomer	w1118								Park25
3 d	1.56089	1.11875	0.447476	0.613275	0.895234	0.476658	0.648618	0.34746	0.814359	1.22788	0.199556	1.21054	1.48012	1.42239	1.80867	0.946238		2 way anova
8 w	1.05398	1.08635	0.386316	1.55561	0.860329	1.02102	0.527608	0.611794	1.12832	0.712	0.240346	0.693803	1.00121	1.3642	1.33268	0.880289

## Sheet: 6E
6E	w1118;;	;;Cisd2KO	;;park25/Cisd2KO	;;park25
	91.67	91.23	59.56	66.67
	81.67	95	85	45.42
	83.33	90	68.89	51.78
	78.33	93.33	96.3	57.78
	85	98.67	83.33	57.89
		86.67	87.5	66.67

## Sheet: 6F
w1118	;;park25	;;park25,Cisd2KO
0	30.95	3.7
0	11.11	0
0	12.82	3.33		one way anova
0	22.22	13.33
0	17.54	1.85
	11.67	0
		0

## Sheet: 6G
w1118;;	;;park25	;;Cisd2KO	park25/park25,Cisd2KO
49	36.5	49	47
46	38	61	54.5
59	38	48	41		one way anova
50	37	48	44
48	31	48	42
48	35	48	32
	30	42	22
	35		36
			55
			47.5
